# Supplementary material for: Post-transcriptional Control of Tumor Cell Autonomous Metastatic Potential by CCR4-NOT Deadenylase CNOT7
Source: PLoS Genet. 2016 Jan 25;12(1):e1005820. doi: 10.1371/journal.pgen.1005820 (PMC4726497; doi:10.1371/journal.pgen.1005820)
Supplement: S1 Table — (XLS) [file pgen.1005820.s006.xls]

## Sheet: Table S1 - Cnot7 dysregulated t
Gene Symbol	Probe Set	T value	p value
Spred3	10561673	28.826	1.56e-08
E2f8	10563780	13.85	2.42e-06
Ube2cbp	10595452	-13.747	2.54e-06
Slc35a4	10521830	-12.011	6.32e-06
Col4a1	10576973	-11.281	9.61e-06
Tmem184c	10579799	11.114	1.06e-05
Hmga1	10383479	10.729	1.34e-05
Acy1	10596465	9.923	2.25e-05
Rad54b	10503315	9.913	2.27e-05
Zfp760	10442240	9.468	3.06e-05
Stat2	10367224	-9.244	3.58e-05
Melk	10504470	9.04	4.14e-05
Cdk2	10373530	-8.811	4.9e-05
Rangap1	10430748	-8.756	5.1e-05
Zfp185	10600093	-8.124	8.26e-05
Haus5	10562084	8.1	8.42e-05
Daglb	10527213	-7.844	0.000103369
Farp1	10417095	-7.811	0.000106131
Col4a2	10570068	-7.795	0.000107516
Pbp2	10548779	7.685	0.000117671
Hspa4	10385790	7.669	0.000119279
Krt17	10391066	-7.635	0.000122669
D14Ertd449e	10418210	-7.561	0.000130491
Rnaseh2b	10415791	-7.545	0.000132228
Trpv3	10378367	-7.335	0.00015795
g1700021A07Rik	10362062	-7.327	0.000159043
Notum	10393904	-7.259	0.000168586
Cars	10569458	7.138	0.000187388
Tsta3	10429674	-7.038	0.000204631
Pcdh1	10458534	-7.007	0.000210175
Axl	10561104	6.944	0.000222337
Evi2a	10388958	6.877	0.0002361
Rhoa	10515493	6.812	0.000250411
Pi15	10344981	-6.798	0.000253649
Pag1	10497237	-6.786	0.000256551
Myo5b	10456653	-6.78	0.000257874
Marveld3	10581645	-6.754	0.000264149
Ric8	10558707	6.676	0.000283599
Slc44a3	10501811	-6.605	0.00030289
Gm5105	10496405	-6.582	0.000309355
Prkab2	10494574	6.544	0.000320708
Gramd3	10455784	-6.508	0.00033159
Mal2	10424113	-6.467	0.000344721
Gm9931	10358430	-6.388	0.00037137
Il13ra1	10599174	-6.382	0.000373462
Steap3	10357249	-6.359	0.000382087
Dennd2d	10495147	-6.358	0.000382222
Zfp62	10375529	6.347	0.000386208
Map2k7	10569927	-6.34	0.000388891
Krt14	10391052	-6.336	0.000390393
Pop5	10524659	-6.335	0.000390696
Hist1h2bc	10404053	-6.309	0.000400785
Ifih1	10483110	-6.304	0.000402471
Gm12511	10505102	6.279	0.000412606
Prpsap2	10386775	6.208	0.000441728
Cdc23	10458164	-6.182	0.000452973
Mterfd2	10356771	-6.178	0.000454897
EG627427	10455017	6.175	0.000456194
Slc38a6	10396383	-6.145	0.000469929
Snx8	10535213	-6.143	0.000470867
Rcan1	10440993	-6.102	0.000489887
Aco2	10425611	-6.054	0.000514137
Csf1r	10456071	-5.966	0.000560974
B3galt6	10519234	5.962	0.000563418
Gm5521	10464445	5.949	0.000570495
Gpr180	10416989	-5.912	0.000592202
Tmbim6	10426751	-5.909	0.000594154
g2610020H08Rik	10556790	5.852	0.000629308
g4930564B18Rik	10416488	-5.849	0.000631476
Wsb1	10388938	5.842	0.000635938
Vtn	10379190	5.744	0.000702822
Slc19a1	10364239	-5.721	0.0007197
Ndufa10	10356657	-5.67	0.000758381
Baalc	10423821	-5.667	0.000760559
Atp11a	10570201	-5.655	0.000770192
Fosl1	10460585	5.63	0.000790955
Comtd1	10418027	-5.628	0.000792126
Mtmr11	10494351	5.624	0.000795601
Tmem41a	10438585	-5.621	0.000798595
Plat	10570855	-5.586	0.00082798
Zfp667	10549842	5.584	0.000829615
Gtf3c4	10481320	-5.575	0.000837509
Arl6ip5	10540241	-5.569	0.000842554
Atp13a4	10438854	-5.567	0.000845068
Sfrs11	10503036	5.547	0.0008624
Slc25a27	10451039	5.537	0.000872115
Gpatch1	10562439	5.508	0.000899157
Lat2	10534303	5.492	0.000914696
Gcom1	10594840	-5.486	0.000919873
Psme1	10415282	-5.485	0.00092064
Bre	10520842	-5.473	0.000932901
Ube2l6	10473356	-5.442	0.000964011
Krt19	10391036	-5.44	0.000966422
Rin2	10476759	5.437	0.000969226
Adi1	10395058	5.396	0.00101228
Htatip2	10553403	5.393	0.00101587
Cbr4	10571978	-5.382	0.00102855
Pdgfb	10430660	-5.369	0.00104224
Rarg	10432972	-5.349	0.00106559
Yars	10508420	5.345	0.00107001
C030005K15Rik	10372108	5.33	0.00108686
Dsn1	10489078	5.325	0.00109311
Fkbp5	10449452	5.323	0.00109622
Stx6	10350766	-5.322	0.00109719
Hs6st1	10345442	-5.305	0.00111783
Chpf	10355864	-5.303	0.00111989
Swap70	10556280	5.292	0.00113333
Dusp3	10391513	-5.275	0.00115379
Bst1	10521667	-5.269	0.00116223
g2310030G06Rik	10593413	-5.265	0.0011671
Gm6651	10349100	5.256	0.00117841
Tspan15	10369531	5.247	0.00119015
Traf4	10388749	-5.238	0.00120237
Gm9900	10386169	5.235	0.00120588
Eme1	10390050	5.231	0.00121092
Cotl1	10582162	-5.231	0.00121156
Gm4157	10549979	5.221	0.00122438
Shb	10512714	-5.219	0.00122674
Stx1a	10526261	-5.219	0.00122718
Stom	10482030	-5.207	0.00124333
Rell1	10530130	-5.206	0.0012445
AI846148	10465673	5.206	0.00124518
Cbr2	10393936	-5.196	0.00125847
Herc3	10538658	-5.191	0.00126604
Nudt9	10523674	-5.18	0.0012812
g2410022L05Rik	10577222	-5.176	0.00128714
Vps33a	10533644	-5.172	0.00129157
Ccdc61	10560414	5.171	0.00129369
Bach1	10436734	-5.169	0.00129595
Pfkfb2	10357535	-5.169	0.00129629
Plxna3	10600419	5.168	0.00129823
Sidt2	10593130	-5.164	0.0013044
Psat1	10466410	5.158	0.00131248
Gstm1	10501229	-5.137	0.00134291
Ell2	10406254	-5.133	0.00134916
Rin3	10397853	-5.127	0.00135766
Sgpp1	10401028	-5.117	0.00137405
Plcxd3	10422628	-5.116	0.00137504
Sgol1	10451805	5.1	0.00139976
Prpf39	10396008	5.1	0.00139992
Ugcg	10505187	5.084	0.00142405
B4galnt4	10558773	5.074	0.00143994
Tas2r118	10543409	5.074	0.00144047
Golim4	10498775	5.071	0.00144534
Eps8l1	10549655	-5.054	0.0014733
Crb3	10446224	-5.049	0.00148131
Tspan1	10515282	-5.044	0.00148906
Smc2	10504957	5.009	0.0015499
Rrm1	10555695	5.007	0.00155327
Abcg2	10538640	-4.998	0.00156938
Slc43a2	10378649	-4.995	0.00157435
Frmd4a	10468992	4.994	0.00157541
Gm5246	10463402	4.989	0.00158462
Sfxn5	10545812	-4.982	0.00159652
Depdc7	10485597	-4.981	0.00159857
Vdr	10432032	-4.981	0.00159889
Ubfd1	10557139	4.98	0.00160054
Gmfg	10542981	-4.98	0.00160125
Prr5	10425880	-4.976	0.00160814
Hltf	10491014	4.972	0.00161491
Parp14	10439249	-4.959	0.00164009
Itga3	10390117	4.955	0.00164682
Haghl	10449018	4.946	0.00166391
Zeb2	10471945	4.945	0.00166624
Grik5	10560945	4.931	0.00169228
Suds3	10533071	-4.927	0.00170017
L1cam	10605113	-4.923	0.00170715
Nup50	10425905	-4.917	0.00171925
Pthlh	10549388	4.91	0.00173405
Rbks	10529226	-4.903	0.00174704
Hist1h2ao	10403938	-4.896	0.00176168
Lrrcc1	10490872	4.893	0.00176666
Zfp239	10541098	-4.89	0.00177234
Aqp1	10538459	4.873	0.0018088
St6galnac4	10471457	-4.872	0.00180988
g4933426M11Rik	10396919	-4.859	0.00183656
Gabbr1	10445078	4.858	0.00183981
Gm6762	10592160	-4.849	0.001858
Ak3l1	10506269	4.848	0.00186003
Ifi35	10381408	-4.843	0.00187054
Nipal3	10517383	-4.833	0.00189351
g1110034B05Rik	10354792	-4.825	0.00190985
Ccdc97	10561078	4.81	0.00194321
Timm23	10418804	-4.794	0.0019811
Ptpn18	10345370	-4.787	0.00199557
Rpl34	10502196	4.784	0.00200187
Gas2	10553521	4.777	0.00201855
Msl1	10381018	-4.769	0.00203858
Creg1	10351347	-4.769	0.00203905
Dsp	10404649	-4.768	0.00204025
Tspyl4	10362490	4.758	0.00206496
Ripply3	10437073	-4.755	0.00207149
Abcb6	10355742	-4.755	0.00207231
Ctdsp1	10347351	-4.748	0.00208902
g2310007B03Rik	10356764	-4.745	0.00209544
Garnl4	10388310	-4.74	0.00210763
Hirip3	10557519	4.733	0.00212544
Parl	10438460	-4.721	0.00215471
Tsc22d4	10526675	-4.718	0.00216168
Nxf1	10461191	4.717	0.00216482
Nr2f1	10410766	4.711	0.00218144
Soat1	10359161	4.71	0.00218187
Sh3yl1	10395142	-4.705	0.00219486
Padi1	10517825	-4.703	0.00220078
Gm4925	10371672	4.7	0.00220889
Nmi	10482517	-4.699	0.00221053
Bdkrb2	10398117	-4.691	0.00223099
Kdm4a	10515590	4.686	0.00224377
Fut11	10413008	-4.681	0.00225778
Atp6v1h	10344637	-4.681	0.00225826
Dnahc7b	10346107	4.679	0.00226327
Cyp7a1	10511375	4.677	0.00226998
Ndufa13	10579119	-4.676	0.00227114
Gsk3a	10551077	4.674	0.00227675
Asna1	10580300	-4.673	0.00228061
Tomm22	10514924	-4.668	0.00229205
Rtkn2	10363743	4.655	0.00232728
Sil1	10458251	-4.651	0.00233816
Camk2d	10495896	4.65	0.00234071
Nme3	10442643	4.647	0.00234973
Zfp161	10446581	4.641	0.00236795
Dll1	10448034	-4.637	0.00237673
Frmd4b	10546631	-4.636	0.00238157
Mmadhc	10482486	-4.634	0.00238605
Ngfrap1	10601857	-4.634	0.0023868
Capsl	10423024	-4.63	0.00239854
Heatr2	10526882	-4.626	0.00241013
Prr11	10389606	-4.625	0.00241078
BC004728	10432636	-4.625	0.00241181
Letmd1	10426909	-4.622	0.00242069
Tram2	10353438	-4.612	0.00245041
Stox2	10578572	-4.596	0.00249579
Hnrnpa1	10427885	4.592	0.00250923
Cryab	10585214	-4.591	0.00251217
Cldn4	10534395	-4.589	0.00251611
Plxnb2	10431424	-4.589	0.00251634
Dsc2	10457686	-4.589	0.00251634
Mboat1	10404359	-4.586	0.00252521
Gpd1l	10597477	-4.584	0.00253146
Haus5	10352356	4.583	0.00253457
Etfa	10593789	-4.583	0.00253607
Ppp1r2	10439005	-4.58	0.00254436
Cap1	10516051	4.576	0.00255586
Zfp719	10552440	4.569	0.00257648
Prkch	10396402	-4.569	0.00257837
Arhgef2	10493267	4.568	0.0025809
Tgm2	10489204	-4.565	0.00258818
C330018D20Rik	10458992	-4.563	0.00259692
Epn3	10389990	-4.562	0.00259852
Mrpl54	10371107	-4.556	0.00261774
Ngfr	10390175	-4.536	0.00268129
C430048L16Rik	10503359	4.532	0.00269238
g4921536K21Rik	10383785	-4.53	0.00269974
Loxl3	10539263	4.529	0.00270193
Junb	10580282	-4.527	0.00270833
Mtap1s	10572516	4.525	0.00271672
AU022870	10535508	-4.523	0.00272335
Camsap1l1	10358191	-4.521	0.00272816
Atg16l1	10348277	-4.519	0.00273451
C130026I21Rik	10356248	-4.517	0.00274348
Dnaja1	10503995	4.515	0.00275001
Amacr	10423090	-4.511	0.00276193
A930038C07Rik	10538802	-4.507	0.00277427
Ctse	10349648	-4.504	0.00278425
Elf3	10358027	-4.499	0.00280077
Kctd10	10532819	4.499	0.00280326
Mal	10487441	-4.497	0.00280885
Zfand6	10565330	4.497	0.00281007
Itgb6	10483000	-4.496	0.00281177
Rps6ka6	10606445	4.493	0.00282196
Gstk1	10537712	-4.493	0.00282267
Wisp1	10424543	-4.489	0.0028346
Exd2	10396867	4.488	0.00283947
g4933427D14Rik	10388132	4.486	0.0028474
g0610007P14Rik	10401667	-4.484	0.00285309
Eps8	10548905	4.479	0.0028692
Ccdc114	10553148	4.477	0.00287805
Tmem41b	10587746	4.476	0.00288096
Dstn	10476648	4.473	0.00288962
Cpt1a	10460157	-4.463	0.00292601
g2410025L10Rik	10532368	-4.459	0.00294061
Abtb2	10474181	-4.458	0.00294182
Gm11222	10505532	4.456	0.00295193
Cuedc1	10380226	4.451	0.00296791
Itfg2	10548180	-4.447	0.00298195
Ptp4a3	10424607	-4.445	0.00299137
Fbxo11	10453461	4.435	0.00302649
Gnb2l1	10375487	4.435	0.00302771
Rad51l1	10396849	-4.428	0.00305056
Cpsf7	10461475	4.428	0.00305073
Sec14l2	10383819	-4.427	0.00305486
Zh2c2	10348932	-4.422	0.00307331
Mbnl3	10604528	-4.422	0.00307356
Ccdc120	10603362	-4.42	0.00308042
Capn5	10565689	-4.42	0.00308084
Zic5	10376241	-4.42	0.00308294
Ddx26b	10599696	4.416	0.00309687
Gm15296	10607062	4.414	0.00310416
Pex1	10527886	-4.407	0.0031308
Golga2	10471360	-4.406	0.00313334
Pabpc4	10507851	4.404	0.00314091
Bdh1	10434934	-4.4	0.00315505
Vim	10469322	4.397	0.00317007
Vps72	10494153	4.383	0.0032212
Zfp125	10399588	4.377	0.00324537
Phf7	10418604	-4.377	0.00324817
Hnrnpr	10509228	4.374	0.00325851
Eng	10471486	-4.373	0.00326161
Phtf1	10495012	4.367	0.00328549
Ash2l	10577866	4.365	0.00329303
g9230110F15Rik	10592182	4.364	0.0032963
Crip1	10399005	-4.361	0.00331007
Rab20	10577025	-4.361	0.00331038
Sae1	10560260	4.354	0.00333794
Rab25	10499412	-4.349	0.00335699
Irf2bp1	10550527	4.346	0.00337056
Chn2	10538356	-4.342	0.00338895
Nhp2l1	10585091	-4.341	0.00339136
Gm6554	10409206	4.34	0.00339711
Ptpla	10489343	-4.339	0.00339845
Hnrnpa2b1	10544720	4.336	0.00341211
Tarbp2	10544497	-4.332	0.00343006
Itgb5	10435305	-4.331	0.003432
Ppif	10413222	-4.331	0.00343291
Dom3z	10444496	4.33	0.0034397
Hax1	10499705	4.329	0.00344157
Nt5c2	10463729	-4.328	0.00344423
Kdm4c	10505587	4.327	0.00345218
Mtif3	10527547	-4.325	0.00345935
g2010003K11Rik	10464772	4.322	0.00347356
Stradb	10346576	-4.321	0.00347458
Scn8a	10426955	-4.319	0.00348444
Arrdc4	10564507	-4.313	0.00350899
Psip1	10550022	4.309	0.00352703
Mmgt2	10376889	4.305	0.00354672
D8Ertd82e	10571344	-4.303	0.00355454
Slc9a3r1	10382462	-4.302	0.0035573
Olfr171	10438433	-4.3	0.00356738
Eif2s2	10578683	4.298	0.00357545
Zfp26	10591228	4.297	0.00358143
Tph2	10372443	-4.296	0.00358358
Tgfb2	10360920	-4.294	0.00359119
AI847670	10519988	-4.293	0.00359769
Gm12538	10513186	4.29	0.0036086
Ptpn3	10513160	-4.289	0.0036141
Cyc1	10424825	-4.287	0.00362443
Cnot7	10578287	4.286	0.003629
Ptk2b	10420957	-4.285	0.00363111
Gramd1a	10562260	4.285	0.00363265
C130090K23Rik	10522411	-4.285	0.00363517
Ksr1	10388914	-4.283	0.00364227
Cpsf3	10394892	-4.282	0.00364849
Rab35	10524781	-4.275	0.00367738
BC005624	10558436	-4.275	0.00367827
Socs3	10393449	4.27	0.00370223
Prkd2	10550365	4.269	0.00370302
AU018091	10569687	-4.269	0.00370383
Gmds	10408531	-4.268	0.00371011
Slc35e3	10372682	4.267	0.00371408
Slc35c1	10485183	-4.267	0.00371656
g0610037P05Rik	10437928	-4.266	0.00371683
Ung	10524450	-4.266	0.00372065
Nck2	10345913	-4.262	0.00373775
Serpine1	10534667	-4.262	0.00373934
Vmn2r60	10552335	-4.259	0.00375139
Smap1	10353533	-4.259	0.00375324
Dvl2	10377704	4.258	0.00375365
Zic5	10422504	-4.253	0.00378039
Zfp329	10560043	4.249	0.00379822
Wbp5	10601854	-4.247	0.00380555
Slc30a10	10352548	4.246	0.0038125
Zfp788	10552320	4.245	0.00381832
g3010003L21Rik	10542875	-4.231	0.00388136
Tmod3	10595000	-4.229	0.00389272
Lnx2	10535759	-4.228	0.0038986
Trim3	10566488	4.227	0.00390296
Sars	10501358	4.22	0.00393493
B230120H23Rik	10472893	-4.219	0.00393967
Glud1	10414093	-4.218	0.00394756
Fbxl18	10535372	-4.213	0.00397085
Rhbdf2	10393341	-4.208	0.00399497
Ankra2	10406825	-4.205	0.0040103
Galnt13	10472136	-4.203	0.00402264
Atp10d	10522335	-4.2	0.00403743
Enpp4	10451054	4.192	0.00407759
Ifi27l2a	10402347	4.192	0.00407832
Lmbrd1	10345141	-4.191	0.00408001
Mtap	10505894	4.186	0.0041043
Slc25a11	10387922	4.185	0.00410989
Zfp61	10560832	4.182	0.00412452
Fem1b	10594315	-4.182	0.00412724
Gm9907	10604393	-4.181	0.00413223
Rasgef1b	10531610	-4.18	0.00413822
Tmed3	10595664	-4.178	0.0041484
Setdb1	10500157	4.173	0.00417258
Kcnf1	10399555	4.173	0.0041737
Mall	10487447	-4.17	0.0041905
Plac9	10418193	-4.169	0.0041959
Ndst3	10501924	4.164	0.00421835
Gm12504	10504466	4.162	0.00422993
Cpne8	10431637	-4.162	0.00423285
Olfr123	10445156	4.16	0.00424018
Olfr1197	10484754	4.156	0.00426442
Ppap2c	10370552	-4.153	0.00427816
Rfwd2	10606160	-4.147	0.00431239
Cmbl	10423505	-4.143	0.00433311
Trpt1	10461028	4.141	0.00434286
Pstpip2	10456904	-4.14	0.00434657
D7Ertd443e	10568696	4.137	0.00436461
Krt80	10432682	-4.135	0.00437406
Lpcat3	10541695	-4.132	0.00439154
Chchd3	10543835	-4.132	0.00439508
Med30	10424097	-4.127	0.00441955
Mageh1	10607395	-4.127	0.00442205
Uap1	10359948	-4.122	0.00444593
g9130401M01Rik	10428744	-4.121	0.00445398
Adamts14	10369431	-4.118	0.00446957
Bbs12	10491695	4.118	0.00447039
Casp6	10496023	4.118	0.00447302
Rnf144b	10404965	-4.116	0.00448025
Med28	10521725	-4.115	0.00448501
Fam172a	10406385	4.115	0.00448948
Immp1l	10521969	-4.114	0.00449101
Maea	10521057	-4.108	0.0045272
Slc4a4	10523021	-4.107	0.00453222
Slc39a14	10421309	-4.104	0.00454914
Ptpdc1	10409065	4.103	0.00455399
Ccdc92	10533869	-4.096	0.00459632
Ankrd33b	10428002	4.091	0.00462246
Rps6	10363699	4.091	0.00462555
Cox5b	10345504	-4.091	0.00462747
Rps23	10570980	4.087	0.00464617
Psme2	10420030	-4.086	0.00465424
Tspan14	10419073	-4.085	0.00466177
Gm8261	10607204	4.084	0.00466604
Elovl2	10408838	4.082	0.00467991
g2310014D11Rik	10468309	4.08	0.00468816
Litaf	10437687	-4.08	0.00469023
Rhpn2	10552156	-4.079	0.00469292
Il15ra	10469289	-4.079	0.00469664
g2310037I24Rik	10432162	-4.079	0.0046974
Lmo7	10416800	4.077	0.00471039
Gm14484	10598652	4.069	0.00475238
Blzf1	10359677	-4.061	0.00480185
Fmnl1	10381708	-4.061	0.00480353
Pbxip1	10493537	4.06	0.00480854
Mcrs1	10432411	-4.06	0.00480988
Rpl17	10416835	4.058	0.00481974
Timm22	10378774	4.057	0.00482564
Hk3	10409376	4.057	0.00482632
Bex4	10358457	4.056	0.00483107
F11r	10351623	-4.056	0.00483495
Agrn	10519270	-4.055	0.00483854
Ggta1	10482059	4.052	0.00485579
Snhg1	10461154	4.049	0.00487879
Hbegf	10458340	4.048	0.00488505
Acad11	10588357	-4.043	0.00491421
Map4k4	10345715	-4.043	0.00491439
Hnrnpk	10410970	4.041	0.00492964
P2rx4	10525439	-4.033	0.00497672
Zfp580	10549760	4.03	0.00499844
Hsp90b1	10371482	4.028	0.00500992
Rims2	10423855	-4.024	0.0050317
Tuba4a	10355806	-4.022	0.00504629
Pla2g6	10430489	-4.021	0.00505595
Gm5426	10365966	-4.019	0.00506403
Timm17a	10358050	-4.018	0.00507232
Robo1	10436519	-4.018	0.0050742
Pfdn2	10351583	-4.015	0.00509375
Pcdhb9	10455080	4.013	0.00510742
g2900011O08Rik	10433709	4.008	0.00513648
Pggt1b	10458782	-4.008	0.00513911
Sap30bp	10382701	4.007	0.00514293
Arhgap26	10455259	-4.007	0.0051447
Sart1	10460580	-4.005	0.00515761
Blnk	10467508	-3.999	0.00519601
Sorl1	10592535	-3.999	0.00519863
Cttnbp2nl	10500948	3.999	0.00519951
Nudt5	10469070	-3.998	0.00520045
Ebag9	10424050	-3.997	0.00520835
Sec11a	10565072	3.997	0.00520935
Arfgef1	10353064	-3.997	0.00521111
Acsl3	10347748	-3.993	0.0052331
Olfr654	10555877	-3.993	0.00523387
Mgat5	10349404	-3.993	0.00523492
Tubgcp5	10553568	3.993	0.00523745
Nt5c3l	10391130	-3.99	0.00525685
C2cd2	10441313	-3.987	0.00527628
Gapdh	10384493	3.984	0.00529666
EG667078	10461709	3.983	0.00530562
Rad9	10464659	3.982	0.00531281
Kif2c	10515431	3.981	0.00531895
Impad1	10511368	3.98	0.00532128
Tmx4	10488020	3.978	0.00533788
Siva1	10585395	-3.977	0.00534111
Esco2	10420877	-3.974	0.00536169
Osbpl5	10569513	3.973	0.00536837
Il1r1	10345762	-3.973	0.00537098
Hr	10416302	-3.972	0.00538191
Prosc	10571128	3.971	0.00538256
Pphln1	10426439	-3.971	0.00538389
Atp8b1	10459421	-3.969	0.0054025
Fgf1	10458560	3.968	0.00540693
Mcat	10431030	-3.967	0.00541282
Ppp1r2	10540072	-3.966	0.00542143
Stk35	10476033	-3.965	0.00542689
Phldb2	10439710	-3.961	0.00545686
Dolpp1	10471036	-3.96	0.00545853
Slc7a1	10535852	-3.96	0.00545955
Ppm1g	10529142	-3.951	0.00552625
Nuak2	10349782	-3.949	0.00553792
Lima1	10432540	-3.947	0.00555454
g1300010F03Rik	10416588	-3.945	0.00556848
Gpaa1	10424810	-3.945	0.00557062
Elf1	10416657	-3.943	0.00558001
Polr1d	10527559	-3.941	0.0055943
Tnfrsf1a	10541895	-3.94	0.00560157
Fibp	10460591	-3.939	0.0056136
Gm4988	10599849	3.938	0.00561891
Zfp386	10399038	3.937	0.00562401
Ccnj	10463112	3.937	0.00562503
Idh3g	10605090	-3.936	0.00563342
Il34	10581664	3.93	0.00567929
Cpb1	10497463	3.926	0.00570271
Pbk	10416037	-3.925	0.00571425
Sema3a	10519717	3.921	0.00574056
Ube2e2	10417759	-3.921	0.00574238
Itch	10477604	3.92	0.00574797
Slc9a1	10508860	-3.919	0.00575462
Alg5	10492078	3.915	0.00578537
Olfr103	10450878	3.914	0.00579385
Kctd3	10360957	-3.912	0.00580979
Polr2j	10526482	-3.911	0.00581863
Ube2m	10560070	3.91	0.00582153
Fam73a	10502845	3.909	0.00582813
Rassf5	10357594	-3.909	0.00583009
Gstcd	10502257	3.908	0.00584207
Eif2b1	10533858	-3.907	0.00584801
Ccny	10457385	-3.907	0.00584849
Nhs	10607646	-3.905	0.00586083
Plek2	10401149	-3.904	0.00587003
Nmnat2	10350697	-3.901	0.00588934
Nudt14	10402835	-3.901	0.00589119
Gm2467	10362033	3.898	0.00591531
Tspan9	10548128	-3.897	0.00592471
Itgb1bp3	10371082	-3.896	0.0059329
Ephb2	10517488	3.893	0.00595589
Tmem109	10466087	-3.892	0.00595692
Ndufb7	10573194	-3.891	0.00596647
Klhdc2	10396094	3.887	0.00599952
Tex2	10392207	-3.886	0.00600449
Ammecr1l	10454469	-3.886	0.00600513
Slain2	10522378	-3.885	0.00601563
Shc1	10493519	3.883	0.00603224
Irx2	10406005	-3.882	0.00603589
Ptcd1	10535637	-3.882	0.00604004
Zfp553	10557585	3.881	0.00604305
Ctsb	10415844	-3.881	0.00604561
Prdx2	10356999	3.881	0.00604619
Asb8	10432122	-3.881	0.0060471
Chchd1	10413014	-3.881	0.00604822
Dhx16	10444936	3.879	0.00605712
Scly	10348558	-3.878	0.00606825
Rpl11	10454097	-3.878	0.00607159
Il17rc	10540705	-3.877	0.00607758
Tmem165	10522596	3.877	0.00607825
Wdsub1	10482868	3.875	0.00609067
Cd44	10485405	-3.868	0.00614538
Cox18	10531208	-3.865	0.00616755
Ccdc68	10456545	-3.865	0.00616966
Rps2	10606744	3.864	0.00617987
Gpx1	10588899	-3.863	0.00618952
Fam134a	10347508	-3.86	0.00621527
Hs3st1	10529732	-3.855	0.00625399
Fam55d	10585068	3.852	0.00627314
g1500032L24Rik	10425757	-3.852	0.0062773
Sfrs9	10524676	-3.85	0.00628907
Yjefn3	10579114	-3.85	0.00629358
Ppid	10492671	3.848	0.0063095
Sucla2	10416379	-3.848	0.00631153
Acbd6	10350777	-3.844	0.0063413
A930024E05Rik	10525460	3.842	0.00635833
Ccdc90b	10554926	-3.842	0.00635891
Pmm1	10430794	-3.84	0.00637801
Nrd1	10506893	3.837	0.00640116
Gpi1	10570000	3.837	0.00640178
Slc11a2	10432573	-3.836	0.00640424
Tcfcp2l1	10349295	-3.835	0.00641938
Vrk2	10384782	3.831	0.00645054
Gja1	10363173	3.83	0.00645767
g4932441K18Rik	10607679	-3.826	0.00648915
Reck	10504424	3.825	0.00650259
Rnf26	10592727	-3.824	0.00651148
Xkr8	10516950	3.823	0.00651326
Slc25a17	10430711	-3.823	0.00651789
Prkcd	10418410	-3.821	0.00653381
Vkorc1	10568328	3.821	0.00653391
Dad1	10419736	-3.82	0.00653848
Lmf2	10431528	-3.82	0.00654384
Tlr3	10578493	-3.819	0.00655027
Zfp503	10418038	-3.819	0.00655476
g5730455P16Rik	10389010	3.814	0.00659082
Taf1d	10583316	3.813	0.00660244
Ttc14	10491438	3.812	0.00661162
Dusp8	10569280	-3.81	0.00662649
Clk3	10593988	-3.808	0.0066488
LOC670326	10570630	3.805	0.00666704
Htr1d	10509238	-3.805	0.00666897
g4930485B16Rik	10371942	-3.804	0.0066823
Fst	10412260	3.803	0.00669211
Zfp422	10449989	3.802	0.00670141
Entpd4	10416199	-3.801	0.00670196
Lbh	10446763	3.799	0.00672192
Clic1	10444658	3.799	0.00672358
Fis1	10526508	-3.797	0.00674347
Gm10526	10456984	-3.796	0.00674875
Olfr902	10584409	-3.795	0.00676152
Dhps	10573566	-3.792	0.00678859
Rhov	10486197	-3.791	0.00679434
Arhgap27	10391895	-3.789	0.00681011
Prim2	10353733	-3.787	0.00683124
Ccr6	10441633	-3.786	0.00684118
Sla	10429128	-3.785	0.00684908
Rhox10	10599309	-3.782	0.00687564
Lrit1	10414163	3.781	0.00687966
ND1	10598029	3.779	0.00689974
g2310016E02Rik	10529028	-3.778	0.00691469
Gm14288	10490276	3.776	0.00692775
Rpl7a	10607388	-3.775	0.00693925
g1110004E09Rik	10440840	-3.77	0.00698743
Klk10	10552488	-3.768	0.00700356
Vdac2	10531286	-3.764	0.00704143
Tjp3	10371111	-3.761	0.00706856
Ifngr2	10436865	-3.76	0.00707154
Acsbg1	10593723	-3.76	0.00707902
g4930471M23Rik	10520513	-3.759	0.00708114
B4galt3	10351563	-3.759	0.00708649
Rnf128	10602009	-3.755	0.00711955
BC048562	10588931	-3.754	0.00713037
C3	10452316	-3.753	0.00714383
Wdr3	10500582	3.751	0.00715708
Ppp1r9a	10536297	3.751	0.00715894
BC023829	10604922	-3.75	0.00716855
Atp6v1e1	10547521	-3.749	0.00717911
Serpina3f	10398039	-3.748	0.00718608
Rpl9	10439402	3.748	0.00718792
Man2b2	10529584	-3.747	0.00719694
Dcaf6	10359734	-3.745	0.00721542
Nlk	10388884	3.743	0.00723198
Sdc3	10508651	-3.741	0.0072541
Zfp13	10448269	3.741	0.00725526
Gnb2	10534842	-3.739	0.00726872
Rprd1a	10457862	3.739	0.00726996
Yif1b	10551724	3.739	0.00727135
Ap1s1	10534660	-3.739	0.00727195
Gm5870	10531970	-3.737	0.00728913
Unc45a	10564888	3.735	0.00730748
Tpm3	10560000	3.735	0.00731406
Zfp59	10551426	3.731	0.00734611
Bcl11a	10374727	3.727	0.00738465
Npm1	10385043	3.723	0.00742346
Abcb7	10606217	-3.723	0.00742476
Parp9	10435457	-3.722	0.00743597
Pcgf6	10468275	3.722	0.0074364
D930014E17Rik	10556208	-3.72	0.00745294
Bri3bp	10525887	-3.72	0.00745991
Gmps	10492381	3.719	0.00746941
Rab32	10367822	-3.718	0.00747561
Zfp827	10573008	3.716	0.00749494
Micall2	10535103	-3.715	0.00750514
Uck2	10359849	-3.714	0.00751253
Dgkz	10485081	-3.714	0.0075141
Numbl	10551336	3.712	0.00753013
Usp5	10547837	-3.711	0.00754767
g6330442E10Rik	10363161	-3.71	0.0075597
AU042651	10405566	-3.709	0.00756216
Sfrs12	10411839	3.707	0.00758806
Efha1	10420457	-3.706	0.00759551
Ift140	10442651	3.703	0.00762158
g1700112C13Rik	10589640	-3.696	0.00769726
Dpp3	10464877	-3.695	0.00770321
Btrc	10463486	3.694	0.0077157
BC053749	10561983	3.694	0.00771848
g4632434I11Rik	10565570	3.693	0.00772621
Lass3	10554034	-3.693	0.00772687
Clcf1	10460385	3.692	0.00773817
H3f3a	10360679	-3.69	0.00775785
Sap18	10574412	-3.688	0.00777535
Tlcd1	10379034	3.687	0.00779103
C130071C03Rik	10406461	3.687	0.00779143
Hspb2	10593418	-3.685	0.00780403
Rnf180	10411958	3.685	0.00780665
Tbrg1	10592342	-3.684	0.00781788
Ankrd57	10363346	3.684	0.00782256
Wdr47	10495343	3.681	0.00784736
Spa17	10592336	-3.681	0.00785076
Dhrs11	10389300	-3.678	0.00788101
Btbd9	10449631	3.678	0.00788348
Tmem67	10511588	3.678	0.00788463
Mrps22	10595900	-3.674	0.00792365
Invs	10504865	3.673	0.00792785
Slfn2	10379630	-3.672	0.00793802
Mtap7	10361956	-3.672	0.00794058
D6Mm5e	10539251	3.67	0.0079612
Odf2	10470788	-3.67	0.00796204
g4930486L24Rik	10409857	-3.67	0.00796209
Fam46b	10508879	-3.67	0.00796661
Zfp114	10498795	3.668	0.00798491
g2610029G23Rik	10601335	-3.666	0.0080058
Eya3	10508737	3.666	0.00801101
Ttc4	10514830	3.663	0.00803427
Fas	10462603	-3.663	0.00803553
Zfp422-rs1	10443940	3.662	0.00804819
Apbb1	10566457	3.662	0.00805402
Mpped2	10474361	-3.661	0.00805909
Spata5	10491704	3.651	0.00816546
Zzz3	10496946	3.648	0.00819879
Pfkp	10407481	-3.643	0.00825765
Dem1	10515983	3.641	0.00827786
Hspa1a	10444589	-3.639	0.00829511
Mex3c	10456579	-3.639	0.00829512
Erap1	10406205	-3.639	0.00829829
Nfkbil2	10430032	-3.637	0.00832178
Gm6534	10492438	3.637	0.00832384
Nptx1	10393662	3.636	0.00833504
Spink10	10456171	-3.635	0.00834
Prl7b1	10408412	-3.634	0.00835378
Rock2	10394699	-3.628	0.00841579
V1rf5	10448180	3.628	0.00842071
Wtap	10479268	3.627	0.00842984
Mrpl52	10415045	-3.627	0.0084312
g2010005H15Rik	10435508	-3.625	0.00845841
Crip2	10398996	-3.623	0.00847969
Pmp22	10376950	-3.622	0.00848881
g1110012J17Rik	10452538	3.622	0.00849291
Itga1	10412298	-3.619	0.00851658
F2r	10411229	3.617	0.00854878
Tspo	10425808	-3.616	0.00854996
BC023814	10499273	3.616	0.00855527
Errfi1	10510574	3.615	0.00857239
Gm14434	10490291	3.613	0.00858596
Hist1h2ao	10408111	-3.612	0.00860008
Dnajc30	10526274	-3.611	0.008617
Stab1	10418506	-3.611	0.0086178
Gm9350	10563812	-3.609	0.00863339
Tfdp1	10570373	-3.609	0.00864114
Lhfpl2	10406676	-3.608	0.00864986
Gm10101	10419284	3.606	0.00867029
Ap2m1	10434384	-3.606	0.00867483
Haus8	10579468	3.604	0.00868988
Xk	10598586	-3.603	0.0086998
Rps15a	10567216	3.602	0.00871721
Dnajb14	10496387	3.602	0.00872232
Ube2l3	10458841	-3.601	0.00872717
Me3	10554819	-3.6	0.00873765
Sipa1l2	10582719	-3.6	0.00874052
Lamc2	10358787	-3.598	0.00876164
Gm4701	10446397	-3.596	0.00878381
Khdrbs1	10516706	3.592	0.00882985
Trim28	10550076	3.59	0.00885673
Ovol1	10465106	-3.59	0.00885687
Syngap1	10443110	-3.587	0.00888818
LOC636082	10605512	3.587	0.00889177
Gtf2f2	10421661	-3.585	0.0089113
Lamp1	10570344	-3.584	0.008933
Hnrpll	10453082	3.584	0.00893362
Sult6b1	10452998	-3.582	0.00894662
Dhx58	10391207	-3.58	0.00897473
Olfr452	10537795	-3.578	0.00900151
Cd2bp2	10568180	3.578	0.0090053
Gm8912	10519667	3.576	0.00902074
Rnf26	10545534	-3.574	0.00905074
LOC100045113	10367579	3.572	0.00907228
Phf1	10443063	3.571	0.00908194
Dzip3	10439798	3.571	0.00908495
Cda	10517609	-3.571	0.0090853
Gm2a	10376208	3.571	0.0090885
Tarbp2	10427255	-3.569	0.00911163
Gm14072	10488106	3.567	0.00912908
g1700047I17Rik1	10395780	-3.567	0.00913064
Nagpa	10437541	-3.566	0.00914059
Fastkd1	10483521	-3.566	0.00914533
g2610001J05Rik	10543226	-3.566	0.00915056
Ccnc	10503534	3.565	0.00915281
Fbxo34	10414366	-3.565	0.00915283
Zfp781	10371271	3.564	0.00917005
Irf1	10376060	-3.564	0.00917431
Rps8	10560103	3.563	0.00918549
Larp7	10514383	3.561	0.00920903
Jund	10572456	-3.561	0.00921181
Ccdc90a	10408902	-3.56	0.00921334
Abo	10481114	3.56	0.00922439
Carf	10346678	-3.556	0.00926918
Aurkb	10377405	3.555	0.00928378
Syn3	10371466	-3.553	0.0093035
Ptger3	10497079	3.552	0.00932297
Asns	10543067	3.551	0.00932758
Zscan22	10550047	3.551	0.00933224
Cenpo	10394283	-3.55	0.00933941
Akt2	10374364	3.549	0.00935809
Epx	10389654	3.546	0.00938953
Ncl	10348070	-3.546	0.00939786
Picalm	10554839	3.544	0.00941652
Gdf10	10414025	-3.544	0.00941808
Sik1	10449741	-3.543	0.00942602
Lyplal1	10360914	-3.543	0.00943574
Irf8	10576034	3.542	0.0094486
Rac1	10535471	-3.541	0.00945564
Mettl7b	10373600	-3.541	0.00945843
Rps2	10599607	3.54	0.00946678
Sec11c	10456346	3.537	0.00950446
Timm17a	10565081	-3.537	0.00951306
Rbm6	10596796	3.536	0.00952122
Hpcal1	10394778	-3.535	0.00952724
g1810063B07Rik	10417794	-3.532	0.00956579
Dtx2	10526427	-3.532	0.00957807
E430028B21Rik	10418247	-3.531	0.00958406
Dlg5	10418096	-3.531	0.0095893
Rab11fip2	10468795	3.528	0.00962292
Cyth2	10563390	3.526	0.00964602
Myo19	10379840	-3.526	0.00965554
Cdkn2aipnl	10375903	3.525	0.00965732
Per3	10518781	3.525	0.00966
N6amt2	10420385	-3.525	0.00966206
D18Ertd653e	10456492	-3.524	0.00967868
Cdc42ep2	10465278	-3.518	0.00975154
g0610012G03Rik	10439018	-3.518	0.00975467
Fktn	10505044	3.517	0.00976186
Cdh10	10423243	-3.516	0.00978125
Ankrd22	10467115	-3.514	0.00980292
Hax1	10478938	3.513	0.00981859
V1ra5	10546233	3.512	0.00982835
Lphn2	10502770	3.512	0.00983596
Pak4	10561485	-3.508	0.00988064
Med24	10390653	-3.507	0.0099046
Dnajc27	10394245	-3.506	0.00990641
V1rd21	10550768	3.506	0.00991578
g4930513N10Rik	10574410	-3.504	0.00993798
Dock8	10462140	3.504	0.00994407
Gm10768	10463343	-3.503	0.00995082
Gabrr1	10503866	-3.502	0.00996323
Gjb3	10516484	-3.501	0.00998244
