# Supplementary material for: Post-transcriptional Control of Tumor Cell Autonomous Metastatic Potential by CCR4-NOT Deadenylase CNOT7
Source: PLoS Genet. 2016 Jan 25;12(1):e1005820. doi: 10.1371/journal.pgen.1005820 (PMC4726497; doi:10.1371/journal.pgen.1005820)
Supplement: S2 Table — (XLS) [file pgen.1005820.s007.xls]

## Sheet: Table S2 - CNOT7-bound and anti
Gene Symbol	Ensembl ID
Fert2	ENSMUSG00000000127
Chmp1a	ENSMUSG00000000743
Gmcl1	ENSMUSG00000001157
Grik3	ENSMUSG00000001985
Ppp1cc	ENSMUSG00000004455
Ubqln1	ENSMUSG00000005312
Mrvi1	ENSMUSG00000005611
Shpk	ENSMUSG00000005951
Atp1a2	ENSMUSG00000007097
Tctex1d2	ENSMUSG00000014075
Psmb1	ENSMUSG00000014769
Eps8	ENSMUSG00000015766
Tnr	ENSMUSG00000015829
Fli1	ENSMUSG00000016087
Ppfibp1	ENSMUSG00000016487
Psmd11	ENSMUSG00000017428
Wfdc2	ENSMUSG00000017723
Anxa6	ENSMUSG00000018340
D8Ertd738e	ENSMUSG00000019362
Lrp11	ENSMUSG00000019796
Pex3	ENSMUSG00000019809
Vta1	ENSMUSG00000019868
Atp2b1	ENSMUSG00000019943
Tmcc3	ENSMUSG00000020023
Dock2	ENSMUSG00000020143
Acsl6	ENSMUSG00000020333
Acaca	ENSMUSG00000020532
Slc7a15	ENSMUSG00000020600
Stat5b	ENSMUSG00000020919
Ppp2r5e	ENSMUSG00000021051
Nin	ENSMUSG00000021068
Cdca7l	ENSMUSG00000021175
Pitrm1	ENSMUSG00000021193
Glud1	ENSMUSG00000021794
Prkcd	ENSMUSG00000021948
Anxa8	ENSMUSG00000021950
Mipep	ENSMUSG00000021993
Sorbs3	ENSMUSG00000022091
Rnf19a	ENSMUSG00000022280
Oxr1	ENSMUSG00000022307
Sidt1	ENSMUSG00000022696
Qtrtd1	ENSMUSG00000022704
Arhgap31	ENSMUSG00000022799
Dgkg	ENSMUSG00000022861
Usp25	ENSMUSG00000022867
Synj1	ENSMUSG00000022973
Svil	ENSMUSG00000024236
Padi4	ENSMUSG00000025330
Katnal2	ENSMUSG00000025420
Gria4	ENSMUSG00000025892
Cdk15	ENSMUSG00000026023
Khdrbs2	ENSMUSG00000026058
Rqcd1	ENSMUSG00000026174
Atic	ENSMUSG00000026192
Gpr39	ENSMUSG00000026343
Smyd2	ENSMUSG00000026603
Dnm1	ENSMUSG00000026825
Wdsub1	ENSMUSG00000026988
Ehd4	ENSMUSG00000027293
4930402H24Rik	ENSMUSG00000027309
Usp8	ENSMUSG00000027363
Nfatc2	ENSMUSG00000027544
Thbs3	ENSMUSG00000028047
Lphn2	ENSMUSG00000028184
Polr1e	ENSMUSG00000028318
Epb4.1l4b	ENSMUSG00000028434
Nub1	ENSMUSG00000028954
Pgm1	ENSMUSG00000029171
Coq2	ENSMUSG00000029319
Nos1	ENSMUSG00000029361
Rimbp2	ENSMUSG00000029420
Ncor2	ENSMUSG00000029478
Pxn	ENSMUSG00000029528
Snx8	ENSMUSG00000029560
Phf14	ENSMUSG00000029629
Pon3	ENSMUSG00000029759
Nr2f2	ENSMUSG00000030551
Ftsj1	ENSMUSG00000031171
Pak3	ENSMUSG00000031284
1700016D06Rik	ENSMUSG00000031509
Sorbs2	ENSMUSG00000031626
Cotl1	ENSMUSG00000031827
Car12	ENSMUSG00000032373
Prr5l	ENSMUSG00000032841
Ccdc85a	ENSMUSG00000032878
Nfyc	ENSMUSG00000032897
Gga1	ENSMUSG00000033128
Usp36	ENSMUSG00000033909
Atp2c2	ENSMUSG00000034112
Polq	ENSMUSG00000034206
Pkd1l2	ENSMUSG00000034416
Brinp3	ENSMUSG00000035131
Mitf	ENSMUSG00000035158
Sbno2	ENSMUSG00000035673
Pawr	ENSMUSG00000035873
Fnip1	ENSMUSG00000035992
Phkb	ENSMUSG00000036879
Ddx60	ENSMUSG00000037921
Gcc2	ENSMUSG00000038039
Gmds	ENSMUSG00000038372
Upf3a	ENSMUSG00000038398
Dgki	ENSMUSG00000038665
Ascc3	ENSMUSG00000038774
Cdk5rap2	ENSMUSG00000039298
Nhsl1	ENSMUSG00000039835
Hip1	ENSMUSG00000039959
Elavl1	ENSMUSG00000040028
Pitpnm3	ENSMUSG00000040543
Sh3pxd2b	ENSMUSG00000040711
Arhgap12	ENSMUSG00000041225
Tango6	ENSMUSG00000041949
Rassf4	ENSMUSG00000042129
S1pr2	ENSMUSG00000043895
Wdfy3	ENSMUSG00000043940
Phlpp1	ENSMUSG00000044340
Magi1	ENSMUSG00000045095
Fam178b	ENSMUSG00000046337
Cldn14	ENSMUSG00000047109
Vps37c	ENSMUSG00000048832
Tenm2	ENSMUSG00000049336
Cdc42ep1	ENSMUSG00000049521
Fzd2	ENSMUSG00000050288
Adra1b	ENSMUSG00000050541
Fhad1	ENSMUSG00000051435
Robo2	ENSMUSG00000052516
Parp4	ENSMUSG00000054509
Klhl5	ENSMUSG00000054920
Aak1	ENSMUSG00000057230
Samd12	ENSMUSG00000058656
Nap1l4	ENSMUSG00000059119
Rgs3	ENSMUSG00000059810
Adamts14	ENSMUSG00000059901
Zfp462	ENSMUSG00000060206
Gpr97	ENSMUSG00000060470
Cep128	ENSMUSG00000061533
Kcnj15	ENSMUSG00000062609
Ica1	ENSMUSG00000062995
Brpf3	ENSMUSG00000063952
D430041D05Rik	ENSMUSG00000068373
Hhla1	ENSMUSG00000072511
Cep170b	ENSMUSG00000072825
Ppp1r12b	ENSMUSG00000073557
Pate2	ENSMUSG00000074452
Tox2	ENSMUSG00000074607
Lrrc37a	ENSMUSG00000078632
Plcxd2	ENSMUSG00000087141
Tmem170b	ENSMUSG00000087370
A930011G23Rik	ENSMUSG00000089809
Gm16596	ENSMUSG00000097788
