# Supplementary material for: Post-transcriptional Control of Tumor Cell Autonomous Metastatic Potential by CCR4-NOT Deadenylase CNOT7
Source: PLoS Genet. 2016 Jan 25;12(1):e1005820. doi: 10.1371/journal.pgen.1005820 (PMC4726497; doi:10.1371/journal.pgen.1005820)
Supplement: S6 Table — (XLS) [file pgen.1005820.s011.xls]

## Sheet: Sheet1
OLIGONULEOTIDES
Cloning primers
Cnot7_M141R_5'F	GACGATGACGACAAGGGCAT
Cnot7_M141R_5'R	TCCAGAAGTCCGAAGAAGTTCTG
Cnot7_M141R_3'F	CAGAACTTCTTCGGACTTCTGGA
Cnot7_M141R_3'R	CACACCCTAACTGACACACATTCC
CPEB4_cloneGW_F	CACC-ATGGGGGATTACGGGTTTGG
CPEB4_clone_Stop_R	TCAGTTCCAGCGGAATGAAAT
qRT-PCR primers
Cnot7_qPCR_F1	TCCTGAGCATACATGTCCTCC
Cnot7_qPCR_R1	CCAGCTCGGACTGACCTTT
Cnot7_qPCR_F2	TCAATTCCTTCCTCCTCGTG
Cnot7_qPCR_R2	TACCCTCCAGGAACGTCAAC
mCnot1_qPCR_F	AGAGCTGAACCCGAGTTTGA
mCnot1_qPCR_R	AAACACTTCCATGCCCAGAC
Tob1 qPCR F1	TTTCTGCTTCAGGAGGTCGT
Tob1 qPCR R1	GGCTCCACCAAAATGAAGAA
Pum1_qPCR_F	TCTCCCTTCCAGAGCAAGTG
Pum1_qPCR_R	AGCAAACATCGATGGCCTAC
Pum2_qPCR_F	CCCCGAGATTCTAATGCAAG
Pum2_qPCR_R	CTGGAAGAAGCACGGTGAAT
Nanos1_qPCR_F	CTTGAGCAATCAAGGTGGGT
Nanos1_qPCR_R	CCGATGGTCCAATTCTTTGT
Nanos2_qPCR_F	CCCAACCCTCCTCTAGTTCC
Nanos2_qPCR_R	CATGGACCATTCACGTTCAG
Nanos3_qPCR_F	TAGGCCGTAGTGGAGGGAC
Nanos3_qPCR_R	GAAGCAGCAGCAGGTGTCTA
Cpeb3 qPCR F1	GAGTTCTCCAAGGAGTGCAA
Cpeb3 qPCR R1	TTTCCGGACCGATAATGGTA
Cpeb4 qPCR F1	CTATCGGATCCTGGGTATGAA
Cpeb4 qPCR R1	CAGGACGTTTGACATGCACT
shRNAs	Mature antisense sequence
shCnot7-74	TAAGTACTGCAGAATAGAAGG
shCnot7-75	AACAAGTCTACATTACACCGC
shCpeb4-2	ATCCTGAATGTTATGAGTAGC
shCpeb4-3	TTATTCCCAGTATTGCTTTGC
shCpeb4-7	TTACTGAAACCAGTAAGGGAC
shCpeb4-9	TTCAGGCAGTATTCCAGCTTC
shTob1-20	AATAAACCCACTTATTAGTGC
shTob1-21	AAATGTTGACACGTCTCCTGG
shCnot1-54	CAGGCCTGGCACCTCATATTA
shCnot1-55	TGTTAGAGGCTTACGTTAAAG
shCnot1-56	CAGTTATTTCCAGCGAATATA
shCnot1-57	ATAAGGATCAGGATCGTAAAT
shCnot1-58	TGGTTAGGAATGATCACATTA
shNanos1-773	TGCAAACGGGTTCAGCTCAGC
shPum2-260	TTTGAACATGGTTAAAGCAGC
